# Supplementary material for: Whole-Exome Sequencing Identifies a Novel Germline Variant in PTK7 Gene in Familial Colorectal Cancer
Source: Int J Mol Sci. 2022 Jan 24;23(3):1295. doi: 10.3390/ijms23031295 (PMC8836109; doi:10.3390/ijms23031295)
Supplement: Supplementary file 1 [file ijms-23-01295-s001.zip]

Archive with 1 entries (1 files):
- ijms-1545025-supplementary.pdf
